# Supplementary material for: Liver-Targeted Scutellarin Nanoemulsion Alleviates Fibrosis with Ancillary Modulation of the Gut–Liver Microbiota
Source: Int J Mol Sci. 2025 Oct 7;26(19):9746. doi: 10.3390/ijms26199746 (PMC12524853; doi:10.3390/ijms26199746)
Supplement: Supplementary file 1 [file ijms-26-09746-s001.zip]

Archive with 1 entries (1 files):
- ijms-3830583-supplementary.pdf
